# Supplementary material for: Silicate-Based Electro-Conductive Inks for Printing Soft Electronics and Tissue Engineering
Source: Gels. 2021 Nov 27;7(4):240. doi: 10.3390/gels7040240 (PMC8702023; doi:10.3390/gels7040240)
Supplement: Supplementary file 1 [file gels-07-00240-s001.zip]

Archive with 1 entries (1 files):
- gels-1460491-supplementary.pdf
